# Supplementary material for: The Effect of Dietary Carbohydrate and Fat Manipulation on the Metabolome and Markers of Glucose and Insulin Metabolism: A Randomised Parallel Trial
Source: Nutrients. 2022 Sep 7;14(18):3691. doi: 10.3390/nu14183691 (PMC9505524; doi:10.3390/nu14183691)
Supplement: Supplementary file 1 [file nutrients-14-03691-s001.zip]

Archive with 1 entries (1 files):
- nutrients-1853323-supplementary.pdf
